# Supplementary material for: Visualizing looping of two endogenous genomic loci using synthetic zinc‐finger proteins with anti‐FLAG and anti‐HA frankenbodies in living cells
Source: Genes Cells. 2021 Sep 20;26(11):905–26. doi: 10.1111/gtc.12893 (PMC8893316; doi:10.1111/gtc.12893)
Supplement: Supplementary file 2 — Table S1‐S6 [file GTC-26-905-s001.xlsx]

## Sheet: Table S1
Table S2. Sequence identity analysis of wtFLAG-scFv with five intracellular scFv scaffolds
Scaffolds	Donor of CDRs: wtFLAG-scFv
	Sequence identity (%)
	VH	VL
15F11	74	63
2E2	72	64
Sun	62	45
13C7	44	58
KTM219	43	82

## Sheet: Table S2
Table S3. Descriptive statistics of foci to nucleus intensity ratio
	mEGFP	EGFP	mCherry	iRFP
Mean	1.44	4.28	4.89	3.53
SD	0.34	2.67	2.84	2.13
Minimum	0.98	1.22	1.48	1.03
Maximum	2.26	9.15	9.85	7.96

## Sheet: Table S3
Table S4. Descriptive statistics of fluorescent molecule number per focus
	Relative intenstity to mean single molecule intensity
Mean	138
Median	104
SD	123
Minimum	6.88
Maximum	499

## Sheet: Table S4
Table S5. Statistical analysis of probe distance inHCT116-RAD21-mAID cells
					Wilocoxn singed-rank test (with W/O Auxin)
	N	Mean	SD	SE	W	p	Vovk-Sellke Maximum p-ratio
W/O Auxin	54	0.875	0.224	0.031	NAa	NA	NA
W/ Auxin 1 h	54	2.219	1.332	0.18	3	<0.001	334400000000
W/ Auxin 2 h	54	3.776	2.065	0.281	30	<0.001	1019000000
W/ Auxin 4 h	54	3.569	1.856	0.253	30	<0.001	1019000000
W/ Auxin 6 h	54	3.491	1.613	0.219	30	<0.001	1019000000
aNot Applicable

## Sheet: Table S5
Table S6. Statistical analysis of probe distance inHCT116-RAD21-mAID cells
					Wilocoxn singed-rank test (with Recover 0 h)
Time after auxin removal	N	Mean	SD	SE	W	p	Vovk-Sellke Maximum p-ratio
5 min	22	4.69	2.128	0.454	NAa	NA	NA
1 h	22	4.301	2.18	0.465	192	0.033	3.275
2 h	22	3.162	1.749	0.373	253	<0.001	53001.8
4 h	22	2.46	1.385	0.295	253	<0.001	53001.8
6 h	22	2.461	1.456	0.31	253	<0.001	53001.8
12 h	17	2.173	1.275	0.319	136	<0.001	1159.41
aNot Applicable

## Sheet: Table S6
Table S1. Oligonucleotides for shRNA expression
Name	GPP Clone ID	Target sequence	Target gene
scramble shRNA	Not applicable	CCTAAGGTTAAGTCGCCCTCG	Control
KD-0190	TRCN0000230190	ACGTGTCCACGGCGTTCAAAT	CTCF
KD-0191	TRCN0000230191	CAAGAATGAGAAGCGCTTTAA	CTCF
KD-8498	TRCN0000218498	TATGATTTCCCATCGACATTT	CTCF
KD-5137	TRCN0000365137	AGCTACTTGATAGCATATAAA	WAPL
KD-7520	TRCN0000377520	TTCGTCATGCATTCGGCATTT	WAPL
KD-0256	TRCN0000370256	GTAACCACTGTGCGGGAATAT	WAPL
Double 1, KD-0190 and KD-0256
Double 2, KD-0191 and KD-0256
